# Supplementary material for: Dynamics of Actin Filaments Play an Important Role in Root Hair Growth under Low Potassium Stress in Arabidopsis thaliana
Source: Int J Mol Sci. 2024 Aug 16;25(16):8950. doi: 10.3390/ijms25168950 (PMC11354352; doi:10.3390/ijms25168950)
Supplement: Supplementary file 1 [file ijms-25-08950-s001.zip]

Archive with 3 entries (3 files):
- Table S1.xlsx
- Table S2.xlsx
- Figure S1.tif
