# Supplementary material for: Dynamics of Actin Filaments Play an Important Role in Root Hair Growth under Low Potassium Stress in Arabidopsis thaliana
Source: Int J Mol Sci. 2024 Aug 16;25(16):8950. doi: 10.3390/ijms25168950 (PMC11354352; doi:10.3390/ijms25168950)
Supplement: Supplementary file 1 [file ijms-25-08950-s001.zip › Table S1.xlsx]

## Sheet: Sheet1
Table S1. Primers used for plasmid construction.
Primer name	Primer sequence (5’ to 3’)
Promoter VLN1-F	GAACCATATGGAGATTAATGACG
Promoter VLN1-R	CTATACCCAAACAAAAATGGTTT
Promoter VLN4-F	CTCATATTTGACACCCATAAG
Promoter VLN4-R	ACTTAAGCAG TCTTTACCAC
pVLN1::VLN1-F	GAACCATATGGAGATTAATGACG
pVLN1::VLN1-R	GAAAAGATGAAGAGATATTTTGAG
pVLN4::VLN4-F	CTCATATTTGACACCCATAAG
pVLN4::VLN4-R	GAAAAGCTGAACAGCCATTT
