# Supplementary material for: Dynamics of Actin Filaments Play an Important Role in Root Hair Growth under Low Potassium Stress in Arabidopsis thaliana
Source: Int J Mol Sci. 2024 Aug 16;25(16):8950. doi: 10.3390/ijms25168950 (PMC11354352; doi:10.3390/ijms25168950)
Supplement: Supplementary file 1 [file ijms-25-08950-s001.zip › Table S2.xlsx]

## Sheet: Sheet1
Table S2. Primers used for qRT-PCR.
Primer name	Primer sequence (5’ to 3’)
VLN1-qF	CAGAAGCCAGTGACGGATATAG
VLN1-qR	TCCACTTTGGAAGTGCATAGAA
VLN4-qF	CACCCGGTTCTTCACTTCTT
VLN4-qR	CCACTGGAGTTCCACCATTT
18S-qF	CGGCTACCACATCCAAGGAA
18S-qR	GCTGGAATTACCGCGGCT
